# Supplementary material for: Tracing social interactions in Pleistocene North America via 3D model analysis of stone tool asymmetry
Source: PLoS One. 2017 Jul 12;12(7):e0179933. doi: 10.1371/journal.pone.0179933 (PMC5507483; doi:10.1371/journal.pone.0179933)
Supplement: S1 Table — (TXT) [file pone.0179933.s001.txt]

Site	State	County/Provenance	Style	Specimen #	Point Style Type Site	Item Location	File Name	Style	Resharpening	Retouching	Distance	Length	Width	Thickness	Vol_Tot	Area_Tot	Vol1	Area1	Vol2	Area2
DE _Isolate	DE	Kern	M-N/B			Private Collection	Barnes_Kern_hughs	M-N/B	0	1	9.25	71.87	25.86	5.65	4783.2325	2987.1909	2627.8529	1631.9155	2048.071	2554.2146
Blackwater Draw	NM	Roosevelt	Clovis	2415	x	Smithsonian (NMNH)	Blackwater_2415	Clovis	0	1	11.59	42.26	24	6.67	2498.2096	1724.03	971.06	774.06	1594.26	949.98
Blackwater Draw	NM	Roosevelt	Clovis	26934	x	Smithsonian (NMNH)	Blackwater_26934	Clovis	0	1	12.21	103.5	25.77	7.26	8212.1	4752.92	3911.29	2468.21	4255.62	2284.7
Blackwater Draw	NM	Roosevelt	Clovis	526702	x	Smithsonian (NMNH)	Blackwater_526702	Clovis	0	1	9.77	107.42	25.96	8.31	9674.34	4883.75	4370.95	2347.27	5436.24	2536.48
Blackwater Draw	NM	Roosevelt	Clovis	526730	x	Smithsonian (NMNH)	Blackwater_526730	Clovis	0	1	8.2	80.02	6.98	25.01	6350.74	3501.95	1947.57	1508.59	4497.82	1993.37
Blackwater Draw	NM	Roosevelt	Clovis	526917	x	Smithsonian (NMNH)	Blackwater_526917	Clovis	0	1	15.32	75.38	33.32	7.18	7600.87	4084.43	5515.46	2368.32	2085.12	1716.11
Blackwater Draw	NM	Roosevelt	Clovis	71121	x	Smithsonian (NMNH)	Blackwater_71121	Clovis	0	1	10.98	107.58	35.84	8.63	14595.84	6449.51	6310.78	3091.03	8400.16	3358.48
Blackwater Draw	NM	Roosevelt	Clovis	93	x	Smithsonian (NMNH)	Blackwater93	Clovis	0	1	9.11	108.59	26.31	8.17	9611.15	4956.79	4931.74	2495.76	4634.73	2461.03
Blackwater Draw	NM	Roosevelt	Clovis	11	x	Smithsonian (NMNH)	Blackwater_XI	Clovis	0	1	8.61	37.58	12.56	3.69	458.51	233.94	1076.38	754.09	1679.95	903.39
Bonesteel Farm	NY	Monroe	Crowfield	35958		Smithsonian (NMNH)/Maine State Museum	Bonesteel_35958	Crowfield	1	1	16.96	59.71	29.72	4.33	3178.57	2814.57	1628.71	1442.29	1549.78	1372.28
Bullbrook	MA	Essex	Bull Brook	149/845		Smithsonian (NMNH)/R.S.Peabody	Bullbrook_149_845	Bull Brook	2	2	9.25	65.33	25.21	7.53	5269.5	2848.9	2545.92	1431.47	2723.58	1417.43
Bullbrook	MA	Essex	Bull Brook	149/846		Smithsonian (NMNH)/R.S.Peabody	Bullbrook_149_846	Bull Brook	2	2	15.6	61.6	28.31	8.69	5333.05	2904.52	2760.69	1522.88	2572.36	1381.64
Bullbrook	MA	Essex	Bull Brook	149/848, 5BE498		Smithsonian (NMNH)/R.S.Peabody	Bullbrook_149_848	Bull Brook	1	1	12.99	66.67	25.88	5.97	4038.06	2778.11	1938.17	1357.49	2094.75	1421.37
Bullbrook	MA	Essex	Bull Brook	149/850		Smithsonian (NMNH)/R.S.Peabody	Bullbrook_149_850	Bull Brook	0	1	11.65	90.8	28.56	9.04	9038.33	4363.06	4705.62	2217.82	4332.72	2145.24
Bullbrook	MA	Essex	Bull Brook	149/856		Smithsonian (NMNH)/R.S.Peabody	Bullbrook_149_856	Bull Brook	1	1	12.55	60.27	24.78	8.37	4138.93	2417.04	2047.17	1213.11	2012.28	1203.92
Bullbrook	MA	Essex	Bull Brook	1689		Smithsonian (NMNH)/Peabody Essex	Bullbrook_1689	Bull Brook	4	4	10.68	55.22	27.04	7.57	4218.77	2329.32	2097.25	1158.25	2121.52	1171.06
Bullbrook	MA	Essex	Bull Brook	5700		Smithsonian (NMNH)/Peabody Essex	Bullbrook_5700	Bull Brook	4	4	9.29	58.38	25.27	7	4085.58	2403.69	2215.52	1267.9	1908.34	1135.78
Bullbrook	MA	Essex	Bull Brook	5701		Smithsonian (NMNH)/Peabody Essex	Bullbrook_5701	Bull Brook	4	4	9.01	50.83	28.15	7.89	5074.07	2456	2543.35	1228.29	2547.53	1227.71
Bullbrook	MA	Essex	Bull Brook	6912		Smithsonian (NMNH)/Peabody Essex	Bullbrook_6912	Bull Brook	3	3	10.05	51.81	25.26	6.4	3277.15	2079.39	1676.59	1093.48	1557.99	985.91
Bullbrook	MA	Essex	Bull Brook	7325, ES-1, L-25		Smithsonian (NMNH)/Peabody Essex	Bullbrook_7325_ES-1_L-25	Bull Brook	2	2	9.49	61.84	28.25	7.88	6044.95	2984.57	3076.13	1549.46	2946.7	1435.11
Bullbrook	MA	Essex	Bull Brook	3449, Locus 6		Smithsonian (NMNH)/Peabody Essex	Bullbrook_Locus6_3449	Bull Brook	1	1	9.12	64.15	23.64	7.79	4982.44	2637.6	2526.54	1330.89	2450.42	1306.72
Bullbrook	MA	Essex	Bull Brook	1, 9BE, Locus 9		Smithsonian (NMNH)/Peabody Essex	Bullbrook_Locus9_1_9BE	Bull Brook	0	1	7.8	86.23	30.39	8.78	9615.61	4467.45	4913.12	2240.17	4842.18	2227.29
Vail	ME	Oxford	Debert-Vail	5583_7119	x	Smithsonian (NMNH)/Maine State Museum	Cast10_Debert-Vail_5583_7119	Debert	1	1	15.09	74.92	29.87	7.93	6749.54	3785.77	3546.43	1888.39	3708.18	1897.39
Vail	ME	Oxford	Debert-Vail	3333	x	Smithsonian (NMNH)/Maine State Museum	Cast11_Debert-Vail_3333	Debert	2	2	15.49	90.76	45.39	7.6	12924.51	6634.01	6872.08	3281.42	6892.08	3352.59
Vail	ME	Oxford	Debert-Vail	5581	x	Smithsonian (NMNH)/Maine State Museum	Cast12_Debert-Vail_5581	Debert	1	1	9.36	96.26	35.38	9.12	12805.88	5671.55	6691.88	2818.52	6169.84	2853.03
NC_Isolate	NC		Clovis	118925		Smithsonian (NMNH)	Cast16_Clovis_118925	Clovis	1	1	9.4	84.57	28.25	7.37	8384.51	4220.2	4439.02	2100.5	3485.12	2119.7
Thedford II	Canada	Ontario	M-N/B	Aghk-6_569		Smithsonian (NMNH)	Cast17_Aghk-6 569	M-N/B	3	3	10.34	102.83	26.27	7.55	8004.41	4485.23	4177.27	2207.41	3550.48	2277.81
NC_Isolate	NC		Clovis	MW500		Smithsonian (NMNH)	Cast18_Clovis_MW500	Clovis	1	1	8.18	113.76	32.1	8.04	13660.6	6365.06	7064.89	3218.06	5995.91	3147
Debert	Canada	Nova Scotia	Debert-Vail	ID-48	x	Smithsonian (NMNH)/Canadian Civiliz. Museum	Cast1_Debert-Vail_ID48	Debert	0	1	9.82	74.04	32.17	9.76	9934.73	4210.15	5091.34	2081.39	4581.43	2128.76
Lamb	NY	Genesee	Debert-Vail	101-98		Smithsonian (NMNH)	Cast20_Debert-Vail-Lamb101-98	Debert	0	1	9.22	113.59	34.3	8.12	12907.48	6506.32	6291.37	3304.26	5353.46	3202.06
Lamb	NY	Genesee	Debert-Vail	74-87		Smithsonian (NMNH)	Cast21_Debert-Vail-Lamb74-87	Debert	0	1	9.71	89.3	29.9	7.75	8436.91	4451.11	4426.83	2206.21	3811.43	2244.91
Lamb	NY	Genesee	Debert-Vail	106-94-86		Smithsonian (NMNH)	Cast22_Debert-Vail-Lamb106-94-86	Debert	0	1	12.56	118.67	32.64	10.58	15167.11	6560.88	7871.91	3256.87	7858.22	3304.01
Lamb	NY	Genesee	Debert-Vail	124		Smithsonian (NMNH)	Cast23_Debert-Vail-Lamb124	Debert	0	1	10.67	136.17	34.55	9.29	18045.54	8041.44	9311.55	4024.06	8317.87	4017.37
Lamb	NY	Genesee	Debert-Vail	60		Smithsonian (NMNH)	Cast24_Debert-Vail_Lamb60	Debert	0	1	10.79	132.38	43.94	10.69	24575.14	9863.29	12656.83	4953.04	9020.79	4910.26
Debert	Canada	Nova Scotia	Debert-Vail	BiCu1-1173	x	Smithsonian (NMNH)	Cast2_Debert-Vail-BiCu1-1173	Debert	0	1	9.91	107.02	35.43	10.73	15290.68	6227.27	7793.79	3198.12	7705.77	3029.14
NY_Isolate	NY	Chautauqua	Crowfield	37-78		Smithsonian (NMNH)	Cast3_Crowfield_L37-78	Crowfield	1	1	12.28	72.12	35.5	5.81	5873.55	3990.22	3203.53	1999.91	2413.18	1997.2
NY_Isolate	NY		Crowfield	P-314		Smithsonian (NMNH)	Cast4_Crowfield_P-314	Crowfield	2	2	15.2	71.9	32.15	5.42	5206.8	3592.82	2691.39	1821.46	2611.98	1771.36
Zylo	PA	Washington	Clovis			Smithsonian (NMNH)	Cast5_Clovis_PA_zylo	Clovis	0	1	10.87	109.83	31.33	8.97	12626.72	6044.64	7087.67	3022.99	5690.28	3021.65
Debert	ME	Oxford	Debert-Vail	5585_8183	x	Smithsonian (NMNH)/Maine State Museum	Cast6_Debert-Vail_5585_8183	Debert	2	2	13.14	63.07	29.3	7.16	5470.64	3068.93	2856.68	1550.45	2235.75	1518.47
Vail	ME	Oxford	Debert-Vail	5582	x	Smithsonian (NMNH)	Cast7_Debert-Vail_5582	Debert	2	2	12.36	64.13	29.99	7.71	5998.82	3134.35	3005.79	1612.1	2717.26	1522.25
Vail	ME	Oxford	Debert-Vail	3597	x	Smithsonian (NMNH)	Cast8_Debert-Vail_3597	Debert	4	4	11.89	46.27	23.83	6.4	2739.26	1846.99	1446.02	917.08	1332.85	929.91
Vail	ME	Oxford	Debert-Vail	5580	x	Smithsonian (NMNH)	Cast9_Debert-Vail_5580	Debert	4	4	15.81	48.7	30.62	6.26	3674.63	2308.43	1953.23	1155.08	2019.07	1153.35
Colby	WY	Washakie	Clovis	348		Smithsonian (NMNH)	Colby348	Clovis	0	1	11.82	92.49	37.17	8.26	11094.32	5275.08	5687	2644.57	5687	2644.57
Colby	WY	Washakie	Clovis	349		Smithsonian (NMNH)	Colby349	Clovis	0	1	13.5	89.98	37.03	7.64	10461.7	5396.46	5603.16	2789.46	4810	2607
Colby	WY	Washakie	Clovis			Smithsonian (NMNH)	Colby_unknown	Clovis	0	1	13.41	60.31	29.89	6.49	4763.03	2862.3	2314.32	1346.49	2579.64	1515.82
Consackie	NY	Greene	M-N/B	36405-1		Smithsonian (NMNH)/New York State Museum	Consackie_36405-1	M-N/B	1	1	8.25	84.54	27.79	8.7	8064.08	4042.97	4339.86	2071.76	3742.77	1971.21
Consackie	NY	Greene	Clovis	36405-2		Smithsonian (NMNH)/New York State Museum	Consackie_36405-2	Clovis	1	1	9.16	81.67	29.6	7.76	8965.62	4186.14	4528.55	2082.08	4566.32	2104.07
Debert	Canada	Nova Scotia	Debert-Vail	BiCu-1:1482	x	Smithsonian (NMNH)/Canadian Civiliz. Museum	Debert_BiCu-1_1482	Debert	3	3	8.65	64.45	27.87	8.23	2880.38	5624.79	2763.63	1449.42	2959.06	1430.96
Debert	Canada	Nova Scotia	Debert-Vail	BiCu-1:1883	x	Smithsonian (NMNH)/Canadian Civiliz. Museum	Debert_BiCu-1_1883	Debert	3	3	12.75	70.22	26.55	8.06	5243.3	2987.76	2817.51	1586.93	2451.31	1400.83
Debert	Canada	Nova Scotia	Debert-Vail	BiCu-1:2513/25891, 2894/4004	x	Smithsonian (NMNH)/Canadian Civiliz. Museum	Debert_BiCu-1_2513	Debert	5	5	13.31	155.53	53.53	12.53	41685.5	13785.55	21592.66	6972.22	20511.67	6813.33
Debert	Canada	Nova Scotia	Debert-Vail	BiCu-1:3226	x	Smithsonian (NMNH)/Canadian Civiliz. Museum	Debert_BiCu-1_3226	Debert	1	1	8.75	53.98	26.84	9.85	5031.46	2431.47	2461.65	1200.36	2542.89	1231.11
Debert	Canada	Nova Scotia	Debert-Vail	BiCu-1:563	x	Smithsonian (NMNH)/Canadian Civiliz. Museum	Debert_BiCu-1_563	Debert	5	5	17.77	143.03	75.98	14.34	62097.98	17447.33	32418.74	9161.73	30280.41	8285.6
DeGraff	NY	Montgomery	Clovis	47BY_99_1		Smithsonian (NMNH)/New York State Museum	DeGraff_47BY_99_1	Clovis	3	3	14.8	61.57	23.7	8.59	4813.13	2590.3	2330.7	1280.31	2487.56	1310
Dent	CO	Weld	Clovis	630		Smithsonian (NMNH)	Dent630	Clovis	0	1	14.37	91.57	36.96	8.37	10415.75	5371	5928.82	2923.57	4388.29	2447.43
Drake Cache	CO	Logan	Clovis	10		Smithsonian (NMNH)	Drake_10	Clovis	0	1	12.2	109.59	32.62	7.55	11965	5988.88	5831.57	3005.23	6158.15	2983.65
Drake Cache	CO	Logan	Clovis	11		Smithsonian (NMNH)	Drake_11	Clovis	0	1	17.59	113.12	37.61	6.57	12331.17	6880.46	5101.58	3437.25	7263.22	3443.22
Drake Cache	CO	Logan	Clovis	12		Smithsonian (NMNH)	Drake_12	Clovis	0	1	11.06	127.12	32.81	7.01	13405.76	6941.05	6910.11	2460.87	7246.62	3480.19
Drake Cache	CO	Logan	Clovis	1		Smithsonian (NMNH)	Drake_1	Clovis	0	1	10.32	115.14	37.35	9.32	17589.09	7082.89	8846.69	3499.88	8724.07	3583.01
Drake Cache	CO	Logan	Clovis	2		Smithsonian (NMNH)	Drake_2	Clovis	0	1	12.16	161.72	39.63	7.89	21896.74	10698.52	10754.92	5247.19	11238.43	5251.33
Drake Cache	CO	Logan	Clovis	3		Smithsonian (NMNH)	Drake_3	Clovis	0	1	12.55	90.43	30.35	7.92	8591.87	4568.24	4561.78	2273.68	4244.69	2294.55
Drake Cache	CO	Logan	Clovis	4		Smithsonian (NMNH)	Drake_4	Clovis	0	1	8.45	142.72	34.3	8.93	20419.58	8487.64	9846.75	4263.47	10166.35	4224.17
Drake Cache	CO	Logan	Clovis	5		Smithsonian (NMNH)	Drake_5	Clovis	0	1	13.09	88.99	34.48	8.73	1012.36	5321.64	4932.51	2515.11	6235.18	2806.53
Drake Cache	CO	Logan	Clovis	6		Smithsonian (NMNH)	Drake_6	Clovis	0	1	11.07	93.9	34.07	8.04	10813.07	5405.99	5542.02	2819.29	5337.81	2585.7
Drake Cache	CO	Logan	Clovis	9		Smithsonian (NMNH)	Drake_9	Clovis	0	1	12.96	105.61	36.75	7.55	12809.07	6264.24	6422.81	3117	6375.29	3147.24
Dutchess Quarry Cave	NY	Orange	M-N/B	2001_17_1		Smithsonian (NMNH)/New York State Museum	Dutchess Quarry Cave_2001_17_1	M-N/B	1	1	9.7	60.58	23.4	6.66	4701.04	2529.3	2237.08	1248.65	2429.42	1280.65
GA_isolate	GA		Clovis	132170		Smithsonian (NMNH)	Georgia_132170	Clovis	0	1	10.23	96.81	36.36	8.43	13990.96	6135.81	6736.34	3801.23	7264.82	3054.58
GA_isolate	GA	Burke	Clovis	171440		Smithsonian (NMNH)	Georgia_171440_1	Clovis	0	1	9.73	77.46	28.11	9.16	9013.96	3987.19	4723.99	2012.23	4399.85	1974.96
GA_isolate	GA	Burke	Clovis	171440.1		Smithsonian (NMNH)	Georgia_171440	Clovis	1	1	8.84	96.1	34.52	9.74	15454.5	5913.03	7134.02	2929.1	8221.21	2983.92
TN_isolate	TN	Davidson	Clovis	326661		Smithsonian (NMNH)	Goodlettsville_326661	Clovis	1	1	10.68	80.46	30.16	8.41	9502.43	4233.54	4267.65	2055.67	5294.71	2177.87
Intervale	NH	Caroll	M-N/B	330709		Smithsonian (NMNH)	Intervale_149925	M-N/B	0	1	10.59	114.79	30.99	6.64	10350.34	5842.5	5295.82	3018.3	5217.15	2824.2
NY_Isolate	NY		Clovis	330709		Smithsonian (NMNH)/New York State Museum	Isolated_330709	Clovis	0	1	8.72	112.86	26.42	7.98	11213.54	5257.56	5414.37	2620.69	5791.93	2636.87
Lehner	AZ	Cochise	Clovis	169		Smithsonian (NMNH)	Lehner 169	Clovis	0	1	8.92	50.47	27.74	7.47	4459.97	2358.69	2320.89	1194.99	2213.44	1163.7
Lehner	AZ	Cochise	Clovis	170		Smithsonian (NMNH)	Lehner170	Clovis	0	1	10.24	73.51	27.96	7.41	6039.99	3490.73	2891.08	1678.21	3134.88	1812.53
Lehner	AZ	Cochise	Clovis	8		Smithsonian (NMNH)	Lehner 8	Clovis	0	1	9.93	61.52	30.67	7.46	5548.26	3118.65	2863.4	1553.45	2527.46	1565.2
Lehner	AZ	Cochise	Clovis	9		Smithsonian (NMNH)	Lehner9	Clovis	0	1	12.12	52.87	23.79	6.84	3342.96	2160.76	1572.53	1048.22	1779.56	1112.54
Lysander	NY	Onondaga	Debert-Vail	31047		Smithsonian (NMNH)/New York State Museum	Lysander_31047	Debert	2	2	15.72	58.41	25.97	7.5	4046.84	2400.02	2110.55	1224.71	1928.03	1175.31
Meekins Neck	MD	Dorchester	Clovis	1		Private Collection	Meekins Neck1	Clovis	0	1	13.06	62.41	29.19	7.15	6094.38	3262.91	3053.21	1553.51	3101.07	1709.4
Meekins Neck	MD	Dorchester	Clovis	2		Private Collection	Meekins Neck2	Clovis	0	1	8.32	59.87	25.53	8.78	5375.05	3084.05	1962.27	1204.7	3462.73	1879.35
Meekins Neck	MD	Dorchester	Clovis	3		Private Collection	Meekins Neck3	Clovis	0	1	11.69	55.41	28.84	7.68	5483.53	2852.69	4228.82	1683.32	1368.25	1169.37
Meekins Neck	MD	Dorchester	Clovis	4		Private Collection	Meekins Neck4	Clovis	0	1	8.91	33.6	22.84	6.77	2297.91	1437.9	393.68	523.68	1845.18	914.21
Meekins Neck	MD	Dorchester	Clovis	5		Private Collection	Meekins Neck5	Clovis	0	1	9.79	27.98	17.6	5.06	948.96	786.41	465.32	369.8	495.99	416.61
Murray Springs	AZ	Cochise	Clovis	34		Smithsonian (NMNH)	Murray Springs 34	Clovis	0	1	13.88	49.43	24.76	6.22	3006.49	2028.48	1411.09	1040.17	1443.71	988.31
Naco	AZ	Cochise	Clovis	192		Smithsonian (NMNH)	Naco 192	Clovis	0	1	10.84	95.92	30.15	8.28	9980.44	4935.83	5149.34	2507.54	4938.1	2428.29
Naco	AZ	Cochise	Clovis	3		Smithsonian (NMNH)	Naco 3	Clovis	0	1	9.49	66.51	31.18	8.6	6869.16	3501.21	3575.24	1754.75	3229.25	1746.46
Naco	AZ	Cochise	Clovis	4		Smithsonian (NMNH)	Naco 4	Clovis	0	1	9.64	57.81	22.9	7.6	3854.73	2307.75	1995.93	1173.19	1942.24	1134.55
Naco	AZ	Cochise	Clovis	5		Smithsonian (NMNH)	Naco5	Clovis	0	1	7.63	94.9	25.87	9.11	9508.82	4370.73	4899.92	2198.38	4852.05	2172
Naco	AZ	Cochise	Clovis	7		Smithsonian (NMNH)	Naco7	Clovis	0	1	8.26	116.74	34.23	9.89	17451.48	6765.38	8367.4	3392.03	8685.81	3373.35
Neponset	MA	Norfolk	M-N/B	98-10-108	x	Smithsonian (NMNH)/R.S.Peabody	Neponset_98-10-108	M-N/B	5	5	13.09	105.3	35.74	9.02	13139.12	6150.12	6270.71	2971.08	6759.82	3179.03
Neponset	MA	Norfolk	M-N/B	98_10_316	x	Smithsonian (NMNH)/R.S.Peabody	Neponset_98_10_316	M-N/B	1	1	7.64	75.62	25.45	7.73	6547.23	3285.32	3416.32	1657.13	3217.57	1628.18
NY_Isolate	NY		M-N/B			Smithsonian (NMNH)/New York State Museum	New_York_Isolate	M-N/B	1	1	10.41	69.75	22.77	4.45
Corditaipe	NY	Oneida	Clovis	49411		Smithsonian (NMNH)/New York State Museum	Oneida_49411	Clovis	1	1	9.01	58.22	27.26	7.54	5325.25	2778.88	2620.32	1373.59	2602.97	1405.29
Plenge	NJ	Washington	Crowfield	P-860		Smithsonian (NMNH)	Plenge_P860	Crowfield	1	1	16.14	50.93	33.69	5.48	3839.13	2650.52	1916.64	1338.22	1901.87	1312.3
Shawnee Minisink	PA	Monroe	Clovis	29300026		Smithsonian (NMNH)	Shawnee_293000026	Clovis	1	1	9.43	77.21	26.56	9.42	8054.8	2626.02	4191.29	1847.89	3941.99	1778.13
Vail	ME	Oxford	Debert-Vail	1979-312	x	Smithsonian (NMNH)/Maine State Museum	Vail_1979_312	Debert	1	1	11.36	79.72	30.44	8.28	7734.75	3992.04	3840.48	2053.84	3800.26	1938.2
Vail	ME	Oxford	Debert-Vail	1979-322	x	Smithsonian (NMNH)/Maine State Museum	Vail_1979_322	Debert	1	1	11.33	73.71	31.38	8.99	8118.01	3828.36	4017.87	1899.83	3993.42	1928.53
Vail	ME	Oxford	Debert-Vail	1979-333	x	Smithsonian (NMNH)/Maine State Museum	Vail_1979_333	Debert	1	1	9.84	69.05	28.06	8.34	6115.24	3186.16	2981.43	1554.65	3178.99	1631.51
Vail	ME	Oxford	Debert-Vail	1979-335	x	Smithsonian (NMNH)/Maine State Museum	Vail_1979_335	Debert	2	2	11.53	76.72	30.29	8.22	7664.14	3936.58	3916.72	2017.88	3621.18	1918.7
Vail	ME	Oxford	Debert-Vail	2310	x	Smithsonian (NMNH)/Maine State Museum	Vail_2310	Debert	2	2	10.98	58.91	27.5	6.84	4332.19	2595.12	1917.41	1305.2	2396.59	1289.92
Van Buren	NY	Onondaga	M-N/B	31053		Smithsonian (NMNH)	Van Buren 31053	M-N/B	1	1	9.89	59.98	24.39	6.88	4713.9	2570.3	2358.26	1301.98	2302.42	1268.32
Van Buren	NY	Onondaga	M-N/B	36285		Smithsonian (NMNH)/New York State Museum	Van Buren_36285	M-N/B	0	1	8.92	103.54	30.81	7.63	11554.54	5439.8	5699.89	2739.51	5926.32	2700.29
